# Supplementary material for: Proinflammatory Innate Cytokines and Distinct Metabolomic Signatures Shape the T Cell Response in Active COVID-19
Source: Vaccines (Basel). 2022 Oct 20;10(10):1762. doi: 10.3390/vaccines10101762 (PMC9609972; doi:10.3390/vaccines10101762)
Supplement: Supplementary file 1 [file vaccines-10-01762-s001.zip]

Archive with 1 entries (1 files):
- vaccines-1950860-supplementary.pdf
